# Supplementary material for: Myostatin Deficiency Protects C2C12 Cells from Oxidative Stress by Inhibiting Intrinsic Activation of Apoptosis
Source: Cells. 2021 Jul 3;10(7):1680. doi: 10.3390/cells10071680 (PMC8305813; doi:10.3390/cells10071680)
Supplement: Supplementary file 1 [file cells-10-01680-s001.zip]

Archive with 1 entries (1 files):
- cells-1261067-supplementary.pdf
